# Supplementary material for: EDTA-induced remobilization of lead from suspended particulate matter in contaminated water samples from the Innerste River: a statistical evaluation
Source: Environ Sci Pollut Res Int. 2026 Feb 7;33(8):3220–36. doi: 10.1007/s11356-026-37480-x (PMC13005870; doi:10.1007/s11356-026-37480-x)
Supplement: Supplementary file 2 — (CSV 13.2 KB) [file 11356_2026_37480_MOESM2_ESM.csv]

Measurement	sampling point	shaking duration	EDTA	Pb,diss,0	Pb,tot,0		fd	NEC	EDTA,0	SPM	pH
date		(h)	(�g/L)	(�g/L)	(�g/L)			(�g/L)	(�g/L)	(mg/L)
05.04.2022	SP1	2	0	1,3	7,8	Mean	16,70%	NA	NA	NA	8,08
		2	5	1,3	7,6	8,81	17,10%
		2	10	1,2	7,3	SD	16,40%
		2	20	1,3	7,6	3,07	17,10%
		2	40	1,2	7,6	CV	15,80%
		2	60	1,4	7,3	34,90%	19,20%
		2	80	1,3	6,8		19,10%
		2	100	1,6	7,1		22,50%
		2	120	0,91	7,8		11,70%
		2	140	0,96	14		6,90%
		2	160	1	9,3		10,80%
		2	180	1,1	11		10,00%
		2	200	1,1	7,1		15,50%
		2	250	1,1	7,3		15,10%
		2	300	1,2	7,4		16,20%
		2	350	1,4	18		7,80%
19.05.2022	SP2	2	0	2,3	16	Mean	14,40%	NA	NA	NA	NA
		2	5	2,2	17	16,75	12,90%
		2	10	2,4	18	SD	13,30%
		2	20	2,5	18	0,89	13,90%
		2	400	2,1	16	CV	13,10%
		2	600	2,1	16	5,30%	13,10%
		2	800	2	17		11,80%
		2	1000	2,1	16		13,10%
31.05.2023	SP1	2	0	1,2	8,1	Mean	14,80%	410	1,521	8,1	NA
		2	5	0,54	8,4	8,32	6,40%
		2	10	0,55	8	SD	6,90%
		2	20	0,56	8,2	0,25	6,80%
		2	40	0,58	8	CV	7,30%
		2	60	0,57	8,2	3,00%	7,00%
		2	60	0,58	8,3		7,00%
		2	100	0,65	8,2		7,90%
		2	200	0,72	8,5		8,50%
		2	400	0,76	9		8,40%
		2	600	0,9	8,5		10,60%
		2	800	1,1	8,1		13,60%
		2	1000	1	8,3		12,00%
		2	1500	1,4	8,4		16,70%
		2	2000	1,4	8,3		16,90%
		2	4000	1,5	8,6		17,40%
17.07.2023	SP1	2	0	1,8	15	Mean	12,00%	370	0,768	NA	NA
		2	5	1,8	17	15,75	10,60%
		2	10	1,5	16	SD	9,40%
		2	20	5,3	16	0,58	33,10%
		2	40	2	16	CV	12,50%
		2	60	2	16	3,70%	12,50%
		2	80	2,2	15		14,70%
		2	100	2,6	15		17,30%
		2	200	1,5	15		10,00%
		2	400	2,6	15		17,30%
		2	600	2,9	16		18,10%
		2	800	3,2	16		20,00%
		2	1000	3,2	16		20,00%
		2	1500	3,4	16		21,30%
		2	2000	3,9	16		24,40%
		2	4000	3,8	16		23,80%
30.08.2023	SP1	2	0	1,5	16	Mean	9,40%	420	0,799	11,8	7,78
		2	5	1,2	17	17,63	7,10%
		2	10	1,7	17	SD	10,00%
		2	20	1,6	18	1,09	8,90%
		2	40	2,6	17	CV	15,30%
		2	60	1,8	18	6,20%	10,00%
		2	80	2,7	17		15,90%
		2	100	2,2	17		12,90%
		2	200	1,8	17		10,60%
		2	400	1,6	17		9,40%
		2	600	2,4	17		14,10%
		2	800	4,2	18		23,30%
		2	1000	2,6	18		14,40%
		2	1500	2,6	20		13,00%
		2	2000	2,3	20		11,50%
		2	4000	3,1	18		17,20%
26.09.2023	SP1	2	0	0,49	11	Mean	4,50%	280	3,33	5,1	8,84
		2	5	0,49	11	11,25	4,50%
		2	10	0,49	11	SD	4,50%
		2	20	0,58	11	0,45	5,30%
		2	40	0,41	11	CV	3,70%
		2	60	0,52	11	4,00%	4,70%
		2	80	0,47	12		3,90%
		2	100	0,56	11		5,10%
		2	200	0,68	12		5,70%
		2	400	1,1	12		9,20%
		2	600	1,6	11		14,50%
		2	800	1,6	11		14,50%
		2	1000	1,7	11		15,50%
		2	1500	1,8	11		16,40%
		2	2000	2	11		18,20%
		2	4000	2,2	12		18,30%
18.10.2023	SP2	2	0	0,64	7,1	Mean	9,00%	230	1,86	10,8	7,7
		2	5	0,64	6,9	7,01	9,30%
		2	10	0,67	6,9	SD	9,70%
		2	20	0,64	6,9	0,09	9,30%
		2	40	0,7	7,1	CV	9,90%
		2	60	0,7	7,2	1,30%	9,70%
		2	80	0,65	6,9		9,40%
		2	100	0,71	7,1		10,00%
		2	200	0,78	7,1		11,00%
		2	400	1,1	7		15,70%
		2	600	1,2	7		17,10%
		2	800	1,4	7		20,00%
		2	1000	1,5	6,9		21,70%
		2	1500	1,5	7		21,40%
		2	2000	1,7	7		24,30%
		2	4000	1,6	7		22,90%
19.02.2024	SP1	2	0	0,61	77	Mean	0,80%	300	3,12	NA	8,5
		2	5	0,64	67	63	1,00%
		2	10	0,67	69	SD	1,00%
		2	20	0,66	63	6,79	1,00%
		2	40	0,76	58	CV	1,30%
		2	60	0,88	61	10,80%	1,40%
		2	80	0,98	60		1,60%
		2	100	1	56		1,80%
		2	200	1,6	53		3,00%
		2	400	2,1	70		3,00%
		2	600	2,6	70		3,70%
		2	800	2,9	62		4,70%
		2	1000	3,1	60		5,20%
		2	1500	3,5	55		6,40%
		2	2000	3,5	57		6,10%
		2	4000	4,3	70		6,10%
19.02.2024	SP1	24	0	0,41	72	Mean	0,60%	290	3,12	NA	8,5
		24	5	0,29	69	72,31	0,40%
		24	10	0,48	67	SD	0,70%
		24	20	0,45	58	7,67	0,80%
		24	40	0,53	81	CV	0,70%
		24	60	0,76	77	10,60%	1,00%
		24	80	0,72	72		1,00%
		24	100	1,1	66		1,70%
		24	200	1,5	66		2,30%
		24	400	4,2	77		5,50%
		24	600	5,8	72		8,10%
		24	800	6,7	72		9,30%
		24	1000	7,9	70		11,30%
		24	1500	7,7	66		11,70%
		24	2000	8,1	89		9,10%
		24	4000	8,8	83		10,60%
04.03.2024	SP1	2	0	1	17	Mean	5,90%	320	1,988	14,2	8,52
		2	5	1,1	19	17,69	5,80%
	operator 1	2	10	1,1	21	SD	5,20%
		2	20	1,1	21	2,89	5,20%
		2	40	1	21	CV	4,80%
		2	60	1	21	16,30%	4,80%
		2	80	1,2	21		5,70%
		2	100	0,96	16		6,00%
		2	200	1,3	16		8,10%
		2	400	1,3	16		8,10%
		2	600	2	20		10,00%
		2	800	2,1	17		12,40%
		2	1000	2,2	16		13,80%
		2	1500	2,7	13		20,80%
		2	2000	2,4	13		18,50%
		2	4000	2,7	15		18,00%
04.03.2024	SP1	2	0	1,1	16	Mean	6,90%	310	1,988	14,2	8,52
		2	5	1,1	20	17,25	5,50%
	operator 2	2	10	1,2	19	SD	6,30%
		2	20	1,2	18	1,81	6,70%
		2	40	1,1	16	CV	6,90%
		2	60	1,3	16	10,50%	8,10%
		2	80	1,3	15		8,70%
		2	100	1	16		6,30%
		2	200	1,3	16		8,10%
		2	400	1,6	15		10,70%
		2	600	2	18		11,10%
		2	800	2,3	15		15,30%
		2	1000	2,3	19		12,10%
		2	1500	2,9	20		14,50%
		2	2000	2,7	18		15,00%
		2	4000	3,1	19		16,30%
11.03.2024	SP1	2	0	1,1	15	Mean	7,30%	230	0,89	17,7	8,68
		2	5	1,5	18	16,88	8,30%
		2	10	1,5	20	SD	7,50%
		2	20	1,6	17	1,41	9,40%
		2	40	1,7	17	CV	10,00%
		2	60	1,5	18	8,30%	8,30%
		2	80	1,6	19		8,40%
		2	100	1,5	17		8,80%
		2	200	1,7	16		10,60%
		2	400	1,9	15		12,70%
		2	600	2,6	17		15,30%
		2	800	2,5	17		14,70%
		2	1000	2,7	16		16,90%
		2	1500	3,2	17		18,80%
		2	2000	3,4	15		22,70%
		2	4000	3,6	16		22,50%
11.03.2024	SP1	24	0	1,8	29	Mean	6,20%	480	0,89	17,7	8,68
		24	5	1,9	18	24,88	10,60%
		24	10	1,6	18	SD	8,90%
		24	20	1,3	17	8,5	7,60%
		24	40	1,3	16	CV	8,10%
		24	60	1,4	14	34,20%	10,00%
		24	80	1,4	22		6,40%
		24	100	1,5	28		5,40%
		24	200	1,5	25		6,00%
		24	400	2,5	27		9,30%
		24	600	3,6	28		12,90%
		24	800	5,3	25		21,20%
		24	1000	5,5	21		26,20%
		24	1500	6,3	45		14,00%
		24	2000	6,4	24		26,70%
		24	4000	6,8	41		16,60%
02.04.2024	SP1	2	0	0,2	25	Mean	0,80%	530	0,678	44,7	7,75
		2	5	0,16	34	28,71	0,50%
		2	10	0,34	25	SD	1,40%
		2	40	0,27	28	3,1	1,00%
		2	80	0,54	35	CV	1,50%
		2	100	0,42	27	10,80%	1,60%
		2	200	0,75	32		2,30%
		2	400	1,3	28		4,60%
		2	600	1,7	28		6,10%
		2	800	1,7	27		6,30%
		2	1000	1,9	27		7,00%
		2	1500	1,9	31		6,10%
		2	2000	2,3	28		8,20%
		2	4000	2,6	27		9,60%
02.04.2024	SP1	24	0	0,076	80	Mean	0,10%	380	0,678	44,7	7,75
		24	5	0,15	24	27,93	0,60%
		24	10	0,12	24	SD	0,50%
		24	40	0,22	22	15,07	1,00%
		24	80	0,34	21	CV	1,60%
		24	100	0,55	27	54,00%	2,00%
		24	200	1,3	27		4,80%
		24	400	2,8	24		11,70%
		24	600	3	24		12,50%
		24	800	3,6	24		15,00%
		24	1000	3,8	24		15,80%
		24	1500	4,1	24		17,10%
		24	2000	4,1	23		17,80%
		24	4000	4,5	23		19,60%
03.04.2024	SP1	2	0	0,39	11	Mean	3,50%	270	1,163	68,7	8,02
		2	5	0,46	11	10,08	4,20%
		2	10	0,4	10	SD	4,00%
		2	20	0,4	9,4	0,8	4,30%
		2	40	0,52	10	CV	5,20%
		2	60	0,5	9,3	8,00%	5,40%
		2	80	0,53	9,1		5,80%
		2	100	0,62	10		6,20%
		2	200	0,72	9,5		7,60%
		2	400	1	9,1		11,00%
		2	600	1,2	10		12,00%
		2	800	1,4	10		14,00%
		2	1000	1,4	12		11,70%
		2	1500	1,6	9,8		16,30%
		2	2000	1,7	11		15,50%
		2	4000	1,8	10		18,00%
03.04.2024	SP1	24	0	0,64	7,2	Mean	8,90%	280	1,163	68,7	8,02
		24	5	0,55	7,3	7,64	7,50%
		24	10	0,63	7,2	SD	8,80%
		24	20	0,55	8,8	0,65	6,30%
		24	40	0,63	6,9	CV	9,10%
		24	60	0,78	7,2	8,50%	10,80%
		24	80	0,87	7,8		11,20%
		24	100	0,88	7,6		11,60%
		24	200	1,1	7,5		14,70%
		24	400	2,1	7,4		28,40%
		24	600	2,9	7,8		37,20%
		24	800	3	7,7		39,00%
		24	1000	3,4	9,4		36,20%
		24	1500	3	7,5		40,00%
		24	2000	2,6	7,9		32,90%
		24	4000	2,6	7		37,10%
03.04.2024	SP1	2	0	0,39	20	Mean	2,00%	290	1,163	NA	NA
		2	5	0,46	23	16,81	2,00%
	aqua regia	2	10	0,4	12	SD	3,30%
		2	20	0,4	24	5,1	1,70%
		2	40	0,52	16	CV	3,30%
		2	60	0,5	13	30,30%	3,80%
		2	80	0,53	29		1,80%
		2	100	0,62	17		3,60%
		2	200	0,72	19		3,80%
		2	400	1	12		8,30%
		2	600	1,2	12		10,00%
		2	800	1,4	16		8,80%
		2	1000	1,4	17		8,20%
		2	1500	1,6	11		14,50%
		2	2000	1,7	13		13,10%
		2	4000	1,8	15		12,00%
03.04.2024	SP1	24	0	0,64	9,1	Mean	7,00%	290	1,163	NA	NA
		24	5	0,55	8,6	8,49	6,40%
	aqua regia	24	10	0,63	8,4	SD	7,50%
		24	20	0,55	9,2	0,58	6,00%
		24	40	0,63	8,9	CV	7,10%
		24	60	0,78	7,4	6,80%	10,50%
		24	80	0,87	8,4		10,40%
		24	100	0,88	8,3		10,60%
		24	200	1,1	9		12,20%
		24	400	2,1	8		26,30%
		24	600	2,9	8,8		33,00%
		24	800	3	8,2		36,60%
		24	1000	3,4	9,5		35,80%
		24	1500	3	8,5		35,30%
		24	2000	2,6	7,9		32,90%
		24	4000	2,6	7,7		33,80%
23.04.2024	SP2	2	0	0,71	7,9	Mean	9,00%	220	2,217	7,7	8,4
		2	5	0,71	8	7,37	8,90%
		2	10	0,79	7,6	SD	10,40%
		2	20	0,7	7,9	0,35	8,90%
		2	40	0,7	7,5	CV	9,30%
		2	60	0,74	7,7	4,80%	9,60%
		2	80	0,7	7,3		9,60%
		2	100	0,73	7,2		10,10%
		2	200	0,91	7,2		12,60%
		2	400	1,1	7,1		15,50%
		2	600	1,4	6,9		20,30%
		2	800	1,7	7		24,30%
		2	1000	1,9	7		27,10%
		2	1500	2,1	7,3		28,80%
		2	2000	2,2	7,2		30,60%
		2	4000	2,2	7,1		31,00%
14.05.2024	SP1	2	0	0,54	7,2	Mean	7,50%	260	1,559	11,2	NA
		2	5	0,62	7,5	7,04	8,30%
		2	10	0,56	7,3	SD	7,70%
		2	20	0,56	7,5	0,32	7,50%
		2	40	0,65	7,1	CV	9,20%
		2	60	0,73	7,3	4,50%	10,00%
		2	80	0,84	7,3		11,50%
		2	100	0,72	7,1		10,10%
		2	200	0,9	6,8		13,20%
		2	400	1,3	6,4		20,30%
		2	600	1,5	7		21,40%
		2	800	1,7	6,9		24,60%
		2	1000	2	6,9		29,00%
		2	1500	2,6	6,5		40,00%
		2	2000	1,9	7,1		26,80%
		2	4000	2,3	6,8		33,80%
14.05.2024	SP2	2	0	0,5	7,9	Mean	6,30%	210	3,088	NA	NA
		2	5	0,42	8,1	7,64	5,20%
		2	10	0,41	7,7	SD	5,30%
		2	20	0,41	7,7	0,26	5,30%
		2	40	0,5	7,6	CV	6,60%
		2	60	0,43	7,2	3,40%	6,00%
		2	80	0,7	7,4		9,50%
		2	100	0,69	7,6		9,10%
		2	200	0,97	7,3		13,30%
		2	400	1,4	7,2		19,40%
		2	600	1,6	8		20,00%
		2	800	1,9	7,6		25,00%
		2	1000	2,2	7,8		28,20%
		2	1500	1,9	7,8		24,40%
		2	2000	1,9	7,6		25,00%
		2	4000	2,2	7,7		28,60%
05.06.2024	SP1	2	0	0,76	11	Mean	6,90%	290	1,631	NA	7,2
		2	5	0,89	11	10,08	8,10%
		2	10	0,65	11	SD	5,90%
		2	20	0,77	12	0,85	6,40%
		2	40	0,82	11	CV	7,50%
		2	60	1	10	8,40%	10,00%
		2	80	0,9	9,7		9,30%
		2	100	1,1	9,5		11,60%
		2	200	1,2	9,5		12,60%
		2	400	1,7	10		17,00%
		2	600	1,8	9,6		18,80%
		2	800	2,6	9,5		27,40%
		2	1000	2,1	9,4		22,30%
		2	1500	2,1	8,9		23,60%
		2	2000	2,2	9,6		22,90%
		2	4000	2,5	9,6		26,00%
05.06.2024	SP2	2	0	0,75	10	Mean	7,50%	320	3,81	NA	7,2
		2	5	0,66	10	9,68	6,60%
		2	10	0,89	10	SD	8,90%
		2	20	0,82	10	0,23	8,20%
		2	40	0,69	10	CV	6,90%
		2	60	0,83	9,6	2,40%	8,60%
		2	80	0,92	9,6		9,60%
		2	100	1	9,5		10,50%
		2	200	1,1	9,5		11,60%
		2	400	1,6	9,4		17,00%
		2	600	3,3	9,6		34,40%
		2	800	1,9	9,4		20,20%
		2	1000	2,1	9,7		21,60%
		2	1500	2,1	9,5		22,10%
		2	2000	2,4	9,6		25,00%
		2	4000	2,3	9,5		24,20%
11.06.2024	SP1	2	0	0,86	13	Mean	6,60%	290	1,807	9,5	7,3
		2	5	0,91	12	12,44	7,60%
		2	10	0,8	12	SD	6,70%
		2	20	0,82	11	0,81	7,50%
		2	40	0,73	12	CV	6,10%
		2	60	1,2	14	6,50%	8,60%
		2	80	1,1	12		9,20%
		2	100	0,99	13		7,60%
		2	200	1,3	12		10,80%
		2	400	2,6	12		21,70%
		2	600	2,2	13		16,90%
		2	800	2,2	14		15,70%
		2	1000	2,5	12		20,80%
		2	1500	2,6	12		21,70%
		2	2000	2,8	12		23,30%
		2	4000	2,7	13		20,80%
11.06.2024	SP2	2	0	0,69	15	Mean	4,60%	440	2,901	11,2	7,17
		2	5	0,59	15	14,13	3,90%
		2	10	0,79	13	SD	6,10%
		2	20	0,88	13	1,02	6,80%
		2	40	1	13	CV	7,70%
		2	60	0,94	13	7,30%	7,20%
		2	80	0,99	14		7,10%
		2	100	0,96	14		6,90%
		2	200	0,54	15		3,60%
		2	400	1,2	16		7,50%
		2	600	2	14		14,30%
		2	800	1,9	14		13,60%
		2	1000	2,1	16		13,10%
		2	1500	2,3	13		17,70%
		2	2000	2,4	14		17,10%
		2	4000	2,5	14		17,90%
19.06.2024	SP1	2	0	0,11	10	Mean	1,10%	300	1,533	32,4	7,14
		2	5	0,15	12	12,13	1,30%
		2	10	0,18	11	SD	1,60%
		2	20	0,24	12	1,15	2,00%
		2	40	0,29	11	CV	2,60%
		2	60	0,19	12	9,50%	1,60%
		2	80	0,35	12		2,90%
		2	100	0,37	15		2,50%
		2	200	0,45	12		3,80%
		2	400	0,65	13		5,00%
		2	600	0,81	12		6,80%
		2	800	0,91	12		7,60%
		2	1000	0,93	11		8,50%
		2	1500	1,1	13		8,50%
		2	2000	1	13		7,70%
		2	4000	0,99	13		7,60%
